# Supplementary material for: Probable Role of Type IV Pili of Aeromonas hydrophila in Human Pathogenicity
Source: Pathogens. 2024 Apr 28;13(5):365. doi: 10.3390/pathogens13050365 (PMC11124393; doi:10.3390/pathogens13050365)
Supplement: Supplementary file 1 [file pathogens-13-00365-s001.zip]

Archive with 1 entries (1 files):
- pathogens-2899596-supplementary.pdf
